# Supplementary material for: A SENP7-SIRT1-IL-10 Axis Driven by DeSUMOylation Promotes Breg Differentiation and Immune Evasion in Colorectal Cancer
Source: Int J Biol Sci. 2026 Jan 1;22(1):111–25. doi: 10.7150/ijbs.118896 (PMC12681700; doi:10.7150/ijbs.118896)
Supplement: Supplementary file 3 — Supplementary table 4. [file ijbsv22p0111s3.xlsx]

## Sheet: KEGG  enrichment analysis
KEGG pathway enrichment analysis of genes highly expressed in Bregs
ID	Description	GeneRatio	BgRatio	pvalue	p.adjust	qvalue	geneID	Count	one_type	two_type
hsa04657	IL-17 signaling pathway	8/86	93/7914	6.72e-06	8.11e-05	5.52e-05	JUN/JUND/FOSB/FOS/NFKBIA/HSP90AA1/TNF/HSP90AB1	8	Organismal Systems	Immune system
hsa04218	Cellular senescence	9/86	160/7914	5.48e-05	0.000522	0.000355	GADD45B/HLA-A/HLA-B/HLA-E/ZFP36L1/HLA-C/SQSTM1/ZFP36L2/CALM1	9	Cellular Processes	Cell growth and death
hsa05210	Colorectal cancer	6/86	86/7914	0.000324	0.002173	0.001478	JUN/FOS/AREG/PMAIP1/GADD45B/CYCS	6	Human Diseases	Cancer: specific types
hsa05202	Transcriptional misregulation in cancer	8/86	186/7914	0.000888	0.005228	0.003557	H3F3B/DDX5/DDIT3/NFKBIZ/GADD45B/FUS/BCL2A1/REL	8	Human Diseases	Cancer: overview
hsa04668	TNF signaling pathway	6/86	112/7914	0.001317	0.006835	0.004651	JUN/FOS/JUNB/NFKBIA/TNF/IRF1	6	Environmental Information Processing	Signal transduction
hsa04145	Phagosome	6/86	152/7914	0.006051	0.028083	0.019109	TUBA1A/HLA-A/HLA-B/HLA-E/HLA-C/HLA-DQA1	6	Cellular Processes	Transport and catabolism
hsa04064	NF-kappa B signaling pathway	4/86	102/7914	0.024693	0.091213	0.062064	NFKBIA/TNF/GADD45B/BCL2A1	4	Environmental Information Processing	Signal transduction
hsa04620	Toll-like receptor signaling pathway	4/86	104/7914	0.026289	0.093302	0.063485	JUN/FOS/NFKBIA/TNF	4	Organismal Systems	Immune system
hsa04213	Longevity regulating pathway - multiple species	3/86	62/7914	0.029589	0.099177	0.067483	HSPA1A/HSPA1B/HSPA8	3	Organismal Systems	Aging
hsa04137	Mitophagy - animal	3/86	65/7914	0.033395	0.107938	0.073444	JUN/SQSTM1/UBB	3	Cellular Processes	Transport and catabolism
hsa04622	RIG-I-like receptor signaling pathway	3/86	70/7914	0.040278	0.125694	0.085526	NFKBIA/DDX3X/TNF	3	Organismal Systems	Immune system
hsa04115	p53 signaling pathway	3/86	72/7914	0.043217	0.13037	0.088708	PMAIP1/GADD45B/CYCS	3	Cellular Processes	Cell growth and death

## Sheet: GSEA of Hallmark pathways 
GSEA of Hallmark pathways associated with SENP7
ID	Description	setSize	enrichmentScore	NES	pvalue	p.adjust	qvalues	rank	leading_edge	core_enrichment
Uv response dn	Uv response dn	144	0.427095	1.83652	8e-06	2.22e-05	1.12e-05	6397	tags=49%	list=33%	signal=33%	6310/23266/1859/8621/1739/7035/23116/6591/3778/273/773/546/23345/7799/861/10000/7436/8613/3037/29970/23469/11099/50937/6334/5376/2908/4325/5293/5577/3815/54468/9975/7048/5797/5737/8821/2534/8829/8405/10486/25836/7049/657/2202/3690/51460/10401/627/4131/8997/55109/390/5578/493/10370/27109/10516/10395/3480/5332/2535/4052/10611/3915/5999/1902/5581/57178/1301/9863/594
Inflammatory response	Inflammatory response	200	0.338377	1.50879	0.00219958	0.00578837	0.00292465	6360	tags=42%	list=33%	signal=29%	10886/10316/10630/5027/3600/9966/3604/10203/114548/4481/10125/29933/5739/9180/4973/7098/1536/3037/3454/3586/728/6324/19/3587/3696/3932/5724/7096/558/8809/1880/23095/1236/6542/3554/3937/64127/8807/7432/27074/4210/4986/3732/196/7130/962/929/7097/1240/3386/6369/6376/3690/2811/969/6506/5894/5142/23308/5099/2357/3624/4283/8578/6401/719/9435/6367/3575/5734/6504/10148/9153/1318/6352/6347/255488/5996/635…
Allograft rejection	Allograft rejection	200	0.310108	1.38274	0.0157866	0.0358785	0.0181281	6400	tags=41%	list=33%	signal=28%	10225/10333/3111/3551/3702/940/3600/2533/8477/586/50852/114548/7903/2149/917/3683/7098/2213/355/8672/3586/959/3574/3594/5579/729230/9734/3932/5199/7096/11184/4065/3824/925/3937/10261/9450/8444/6775/8807/1234/5788/3662/3848/7097/3117/56253/3717/10563/2113/3592/7042/7124/1520/23308/3624/4283/3001/9655/6363/2268/6367/3455/941/7454/6356/9437/4050/6352/3558/6347/3112/919/3458/6354/3569/6885/916/3560/1…
Kras signaling up	Kras signaling up	200	0.29922	1.33419	0.0282614	0.0614379	0.0310423	4995	tags=32%	list=26%	signal=24%	58155/5649/10806/3080/220/1438/7035/8404/2982/4674/383/64123/7462/4214/3075/10320/3800/7166/10457/11179/7813/9935/6324/50856/3587/9734/54462/2115/11184/2162/867/6868/6480/23643/1794/9910/1636/669/5178/685/51199/8829/9590/5175/7185/9358/1240/3290/163590/2791/27344/5327/347/7139/1363/2113/5396/1520/23645/3624/26272/1149/23531/719
Kras signaling dn	Kras signaling dn	200	0.298423	1.33064	0.0299952	0.06249	0.0315739	6284	tags=34%	list=33%	signal=23%	2649/8647/5071/51168/7704/7771/22849/54847/57451/3699/4842/9194/959/6498/26548/55506/727/57118/55258/4868/27006/54901/91543/65989/676/29930/79917/29799/5324/6446/1360/5737/658/5164/51156/4210/83439/8085/3848/9499/5626/8303/6927/2811/11346/6261/7042/3779/4439/7068/6663/4524/9435/5540/83714/941/55315/6262/2813/3458/2593/23031/1630/50832/7021/152/51302
Epithelial mesenchymal transition	Epithelial mesenchymal transition	200	0.278678	1.24259	0.0990783	0.183478	0.0927049	7220	tags=42%	list=37%	signal=27%	4148/1000/3600/25890/6591/3908/10979/1842/8076/667/355/1004/1809/7424/4147/26585/2201/64175/1311/4982/9244/5376/7456/1314/7431/9353/131578/7057/2199/7168/2006/4638/5744/10486/1009/6444/1293/1634/23705/7049/5806/6443/3690/1296/10409/2191/8038/1307/22795/5396/10085/627/3685/3624/7857/7058/57692/3693/10516/2619/3486/7171/3915/5999/5118/4313/2882/3569/26577/7412/7052/6424/1301/4256/6387/1303/4487/111…
Complement	Complement	200	0.275138	1.22681	0.110599	0.184332	0.0931361	4821	tags=29%	list=25%	signal=22%	1519/5290/55619/64145/59345/9732/6935/9958/54331/200316/80124/11216/10125/948/718/2219/4855/4973/3075/9101/959/3003/91133/1368/60489/710/1191/1514/3932/868/2625/3937/160851/10019/837/2534/5547/27445/3796/715/146547/9806/3684/5155/2771/1515/23348/7941/5327/2811/3717/25801/1520/5294/5894/1803/64167/3001
Il2 stat5 signaling	Il2 stat5 signaling	199	0.245176	1.09246	0.300926	0.455948	0.230374	4106	tags=25%	list=21%	signal=20%	22807/659/126669/285172/51284/115361/5167/8600/5583/10875/57157/8477/23075/3604/4135/1233/23208/6515/57231/5451/3586/825/7074/84230/6095/22822/23258/3587/2151/399/80760/2983/84525/254013/8809/596/5727/4641/9910/8829/2323/158219/3662/57045/196/5745/962/7185/64375/974
Hedgehog signaling	Hedgehog signaling	36	0.310391	1.06801	0.366667	0.539216	0.272446	6712	tags=42%	list=35%	signal=27%	6252/4983/7436/23493/4627/5727/8829/5921/8633/7857/5371/8828/1400/2735/5340
Mitotic spindle	Mitotic spindle	199	0.228028	1.01605	0.418981	0.581919	0.294022	5674	tags=34%	list=29%	signal=24%	114791/9411/253260/9732/11064/55125/5311/85464/6249/1739/5048/6654/64857/9126/4983/9735/6093/55704/85378/667/11190/7074/5108/324/22920/55785/84333/10565/2934/23095/1794/4627/51174/4628/1062/51735/84376/5981/7840/51199/201176/57679/134549/80119/5921/9874/9493/8936/11346/3831/4739/11214/127829/151987/116840/22930/4281/57580/675/26271/55835/2035/54509/10611/4926/9266/23012/3996
Tgf beta signaling	Tgf beta signaling	54	0.265102	0.979749	0.508242	0.651592	0.329225	4055	tags=26%	list=21%	signal=21%	659/64750/90/324/6498/25937/4053/51592/7057/331/51742/8412/7050/657
Il6 jak stat3 signaling	Il6 jak stat3 signaling	87	0.242028	0.977184	0.505	0.651592	0.329225	4836	tags=28%	list=25%	signal=21%	10254/3953/952/3676/1438/948/9180/6773/355/3454/3574/3594/3588/867/8809/3554/929/7097/3690/1326/10563/7124/4283/56034
Myogenesis	Myogenesis	200	0.218816	0.975676	0.506912	0.651592	0.329225	6244	tags=32%	list=32%	signal=22%	8736/4208/5740/3908/948/844/1756/4205/10278/4842/23175/29970/4684/7249/5837/1140/4607/1191/25937/4621/6840/2934/4629/4627/4303/4641/4638/79629/58529/23604/6444/1293/22933/347/7139/8082/3479/25970/8038/6261/4618/115/5507/2702/5569/6300/1012/26353/3693/3490/10468/5348/5925/9172/3486/6525/1384/6016/2878/88/6450/6442/178
Interferon gamma response	Interferon gamma response	200	0.213574	0.952302	0.576037	0.720046	0.363813	6345	tags=36%	list=33%	signal=25%	3431/115361/952/3600/10875/55016/7903/3620/81030/23586/3075/6773/355/8869/22914/3574/3587/710/9934/54739/91543/29126/4261/3937/57823/51735/6775/669/837/64135/3662/715/7130/80830/55601/84888/8737/1240/55024/3117/85441/3434/3717/8082/969/3430/3437/5142/2357/54625/4283/3001/55008/3433/4939/841/23424/5371/5771/3455/7127/3695/6352/6347/79132/6774/6354/10561/3569/7412/3560/219285/64108
Pancreas beta cells	Pancreas beta cells	40	0.241063	0.84825	0.691892	0.843771	0.426326	6172	tags=32%	list=32%	signal=22%	5063/10000/3375/9935/6833/4005/1641/6927/1803/3670/26610/2308/57818
Apical junction	Apical junction	200	0.176716	0.787955	0.898618	1	0.505263	6312	tags=32%	list=33%	signal=22%	8910/23114/1739/2533/1272/91624/1297/55742/84552/10000/1004/11096/57555/2770/4982/5310/64398/29126/9353/257194/143903/5747/4627/4628/9459/8515/4478/5175/54413/1009/8935/140885/5788/51466/1825/2771/8745/5921/7185/7216/3386/947/6376/1307/3384/51148/1002/79849/80381/5600/1500/30835/253559/54509/1384/2593/65266/8189/4313/88/347902/83700/7412/9379/5335
Angiogenesis	Angiogenesis	36	0.226429	0.779108	0.780556	0.929233	0.469507	7536	tags=39%	list=39%	signal=24%	2260/4973/5747/3764/8829/3685/7056/4023/6578/4487/11167/5154/5553/350
Spermatogenesis	Spermatogenesis	135	0.171829	0.73374	0.942446	1	0.505263	4989	tags=25%	list=26%	signal=19%	10254/126669/29118/5884/7091/79882/4842/23175/4867/673/3595/11144/8028/3306/246/55743/7141/5261/116/1636/9063/8100/51533/4744/6954/27344/5443/814/5414/3361/2947/2918/54558/4291
Bile acid metabolism	Bile acid metabolism	112	0.172076	0.719077	0.933168	1	0.505263	6284	tags=31%	list=33%	signal=21%	6310/23460/114327/9420/50640/10350/8630/5189/10351/19/3932/10858/23461/8412/21/2730/367/9023/5194/10998/1734/10133/6579/4306/64241/23417/4734/51268/8424/5193/64577/55825/3992/83594/51302
Coagulation	Coagulation	138	0.153999	0.657574	0.983092	1	0.505263	6067	tags=27%	list=31%	signal=19%	1519/718/5627/7018/4973/3075/1311/2151/710/1191/2934/7057/2534/5175/715/5155/731/22933/1515/1513/3690/5327/2811/3426/1803/2157/10411/55970/7044/2243/7056/4320/10404/3818/2160/2165/4313
Wnt beta catenin signaling	Wnt beta catenin signaling	42	0.161069	0.573998	0.986559	1	0.505263	3770	tags=17%	list=20%	signal=13%	4855/2770/23493/6868/5727/8321/8650
Apical surface	Apical surface	44	-0.160595	-0.659055	0.992366	1	0.505263	4723	tags=30%	list=24%	signal=22%	116085/3561/2050/2683/102/51458/2319/5205/142680/255738/202/79602/5329
Tnfa signaling via nfkb	Tnfa signaling via nfkb	200	-0.122778	-0.659173	1	1	0.505263	4569	tags=25%	list=24%	signal=19%	8767/2683/8870/8878/960/80149/388/3606/3553/9314/4792/9592/8061/1942/2920/10318/1647/2919/7128/8553/5209/6364/1437/4084/127544/10209/3914/6890/3398/6776/3725/595/1052/10221/3460/3280/2921/9322/374/3601/5606/79693/10938/1026/2150/7280/2526/79155/5329/7262
Heme metabolism	Heme metabolism	198	-0.161202	-0.868201	0.84507	0.98264	0.496492	5154	tags=32%	list=27%	signal=24%	760/2623/6386/3029/1182/1497/3920/9911/2532/8833/51312/10058/27429/7504/6513/7351/644/3321/3043/26268/3005/6535/9258/682/7150/1510/2309/847/26502/51573/26020/10553/645/80344/10171/3045/220972/8991/63891/10661/50865/10158/8273/896/55034/5886/54498/54977/7037/6536/5606/27102/51094/440/23351/7390/4259/1870/3145/7001/10422/3068/51218/8364
Androgen response	Androgen response	100	-0.20523	-1.00193	0.394231	0.563187	0.284558	4076	tags=32%	list=21%	signal=25%	3157/6675/6722/2773/27347/87/23171/3005/563/25803/60481/5238/23585/7520/11057/595/2547/9053/60559/1718/896/3638/9218/6652/6611/6319/1622/207/3880/11047/3856/5036
Protein secretion	Protein secretion	96	-0.230407	-1.1124	0.202138	0.326029	0.16473	4215	tags=31%	list=22%	signal=25%	1956/10972/372/4952/1173/5594/9183/51606/8027/525/51552/967/476/7103/10652/2778/8774/10067/163/375/4074/81611/8775/6647/1175/51614/1211/11079/3875/11316
Apoptosis	Apoptosis	161	-0.214374	-1.11558	0.108597	0.184332	0.0931361	4393	tags=29%	list=23%	signal=22%	8878/960/388/3606/150209/3553/894/3162/3005/1647/1611/2065/839/3459/6890/8682/840/2107/8915/3725/2944/595/7818/54884/5058/706/638/6574/3148/3669/2876/994/2232/598/7417/1026/56616/2879/10134/51330/581/6647/10410/3958/3875/10682
Notch signaling	Notch signaling	32	-0.301382	-1.13444	0.239264	0.37385	0.188892	3694	tags=31%	list=19%	signal=25%	9978/4851/7855/595/3280/23220/2648/51107/55851/113878
Interferon alpha response	Interferon alpha response	97	-0.250762	-1.20089	0.106279	0.184332	0.0931361	3858	tags=29%	list=20%	signal=23%	23070/51056/5684/3566/6890/81894/103/51667/5698/10437/3107/4061/6737/7726/8519/3669/7453/9830/5720/116071/5696/64761/7706/10581/5721/3429/10410/3959
Hypoxia	Hypoxia	200	-0.231679	-1.24384	0.0397207	0.0794415	0.0401388	4540	tags=30%	list=24%	signal=23%	2651/6513/8870/55076/949/30001/10397/1956/5236/55276/3162/136/1942/7128/229/2309/8553/5209/839/6576/124872/4493/5033/2542/2131/7511/1944/230/3725/5165/8991/26330/7045/54541/4502/2997/51316/3669/11015/10994/25824/1026/3099/205/26355/3309/3069/226/302/9380/3939/126792/2584/5329/2023/2597/2821/4282/7167
