# Supplementary material for: A SENP7-SIRT1-IL-10 Axis Driven by DeSUMOylation Promotes Breg Differentiation and Immune Evasion in Colorectal Cancer
Source: Int J Biol Sci. 2026 Jan 1;22(1):111–25. doi: 10.7150/ijbs.118896 (PMC12681700; doi:10.7150/ijbs.118896)
Supplement: Supplementary file 4 — Supplementary table 5. [file ijbsv22p0111s4.csv]

Symbol	Related-proteins	cor	pvalue	Regulation
SENP7	EHMT2	0.69314888	4.08E-07	positive
SENP7	VAMP2	0.59825784	5.12E-05	positive
SENP7	BANK1	0.562272101	0.000138979	positive
SENP7	BTLA	0.552506194	2.06E-05	positive
SENP7	USP21	0.538273921	0.000417231	positive
SENP7	CD163L1	0.537450921	0.000251998	positive
SENP7	MYPOP	0.485330132	0.000415934	positive
SENP7	SIT1	0.470544304	7.31E-07	positive
SENP7	RPE65	0.45018315	0.000220776	positive
SENP7	HSFX4	0.4405848	0.000196894	positive
SENP7	SLAMF6	0.430157211	0.000122306	positive
SENP7	CGGBP1	0.418420184	5.10E-42	positive
SENP7	MIER1	0.407829146	1.18E-05	positive
SENP7	MS4A1	0.404963682	9.59E-17	positive
SENP7	SMCO4	0.393541102	0.000309915	positive
SENP7	ZRANB3	0.39212686	0.000425165	positive
SENP7	CD3G	0.386500781	1.90E-17	positive
SENP7	RHOH	0.384120174	1.44E-10	positive
SENP7	BOD1L1	0.374664651	2.17E-33	positive
SENP7	ZBTB14	0.372287896	4.05E-30	positive
SENP7	CD6	0.362900493	4.71E-13	positive
SENP7	SKA3	0.362195122	0.000958719	positive
SENP7	PLEKHJ1	0.358476475	0.000220298	positive
SENP7	TBPL2	0.354237327	1.42E-07	positive
SENP7	TBC1D31	0.347409953	0.000741372	positive
SENP7	ADGRG5	0.345729013	0.000563042	positive
SENP7	GZMM	0.343971943	1.21E-09	positive
SENP7	CD19	0.340134945	0.000501166	positive
SENP7	CD247	0.338752692	9.35E-09	positive
SENP7	CD2	0.334367093	1.13E-21	positive
SENP7	ZBTB24	0.333967028	5.51E-09	positive
SENP7	EMSY	0.333142512	9.82E-13	positive
SENP7	ODF2	0.331076009	8.23E-11	positive
SENP7	ACSS3	0.330055607	0.000192889	positive
SENP7	KCNT1	0.329688289	0.000362602	positive
SENP7	UIMC1	0.328803685	1.16E-25	positive
SENP7	CD3D	0.32685816	1.77E-09	positive
SENP7	CCL5	0.324254937	9.51E-06	positive
SENP7	SH2D1A	0.323542267	2.99E-19	positive
SENP7	OLIG2	0.31440835	0.000219142	positive
SENP7	SP4	0.313276005	4.91E-22	positive
SENP7	CD5	0.311967291	3.32E-16	positive
SENP7	PLA2G2D	0.311797569	0.00011707	positive
SENP7	PTPRCAP	0.31138837	1.58E-11	positive
SENP7	SKAP1	0.310715235	1.75E-05	positive
SENP7	GAB3	0.310153322	0.000280021	positive
SENP7	C16orf54	0.309872889	3.01E-05	positive
SENP7	H2AX	0.303583466	3.37E-17	positive
SENP7	ZC3H4	0.303061803	7.28E-22	positive
SENP7	SAP130	0.300545538	2.40E-21	positive
SENP7	GABPB1	0.300109286	1.88E-21	positive
SENP7	ZNF267	0.299471762	1.81E-06	positive
SENP7	HLA-DOB	0.298741375	7.28E-07	positive
SENP7	GRAP2	0.298457263	4.16E-18	positive
SENP7	RPA1	0.298320344	0.000804036	positive
SENP7	SETD1A	0.297065055	9.08E-21	positive
SENP7	EP400	0.296574537	5.78E-21	positive
SENP7	MAP4K1	0.29625792	2.06E-14	positive
SENP7	CD37	0.294668393	4.53E-06	positive
SENP7	PCNP	0.294248085	1.20E-20	positive
SENP7	STAG1	0.292399036	2.13E-20	positive
SENP7	CASS4	0.29056744	6.39E-08	positive
SENP7	ETS1	0.28969967	5.74E-16	positive
SENP7	PAX8	0.289605032	0.000260038	positive
SENP7	IL16	0.289184607	3.34E-16	positive
SENP7	P2RX1	0.28864486	8.51E-05	positive
SENP7	RAB37	0.288066774	1.62E-06	positive
SENP7	NFATC2	0.285647549	5.54E-06	positive
SENP7	MEN1	0.28529004	9.22E-11	positive
SENP7	TERF2IP	0.283584334	3.12E-19	positive
SENP7	PHF21A	0.283491757	6.50E-07	positive
SENP7	SOX5	0.28329108	6.71E-05	positive
SENP7	MBD1	0.282857027	7.62E-19	positive
SENP7	LIMD2	0.282418144	4.42E-19	positive
SENP7	CR2	0.28163548	1.05E-06	positive
SENP7	RAF1	0.280651869	6.90E-06	positive
SENP7	LMNB1	0.279807702	9.58E-19	positive
SENP7	ING3	0.279564712	3.28E-17	positive
SENP7	RFX5	0.27927025	1.84E-18	positive
SENP7	ZBTB25	0.278728897	4.57E-05	positive
SENP7	NCOR1	0.278645758	1.35E-18	positive
SENP7	ZNF276	0.277870386	2.20E-15	positive
SENP7	SP2	0.277820162	1.31E-17	positive
SENP7	KIAA1143	0.275302938	3.57E-18	positive
SENP7	GIMAP7	0.273996428	5.20E-18	positive
SENP7	PYHIN1	0.273693178	1.58E-13	positive
SENP7	CD79A	0.273238122	4.99E-10	positive
SENP7	GZMK	0.272834225	8.21E-10	positive
SENP7	CHAMP1	0.272056313	9.07E-18	positive
SENP7	PNISR	0.271676041	4.36E-15	positive
SENP7	PLEKHO1	0.269771189	1.05E-16	positive
SENP7	GIMAP4	0.269482054	1.36E-11	positive
SENP7	SMC6	0.269050661	2.13E-17	positive
SENP7	LAIR1	0.268675654	0.000154064	positive
SENP7	CXXC1	0.266072391	5.90E-17	positive
SENP7	TNS2	0.265421826	1.64E-06	positive
SENP7	TBX5	0.264285584	0.000856505	positive
SENP7	CELF2	0.263917332	6.37E-11	positive
SENP7	PDS5B	0.261518808	1.72E-16	positive
SENP7	CD7	0.261252781	1.94E-06	positive
SENP7	HCFC1	0.261181873	1.88E-16	positive
SENP7	NAAA	0.260622126	0.000133199	positive
SENP7	RBM6	0.259603291	2.89E-16	positive
SENP7	ZNF143	0.259187832	5.30E-16	positive
SENP7	IRF2	0.258571851	6.70E-16	positive
SENP7	SAFB	0.258206662	0.000465946	positive
SENP7	TNRC6C	0.257219882	1.62E-09	positive
SENP7	PSIP1	0.256910073	5.97E-16	positive
SENP7	RCSD1	0.256893331	5.99E-16	positive
SENP7	ZC3H18	0.256627571	6.43E-16	positive
SENP7	CREBRF	0.256611659	2.41E-06	positive
SENP7	HMGN4	0.255668555	8.31E-16	positive
SENP7	GABPA	0.255423038	8.87E-16	positive
SENP7	PTMA	0.255211003	9.38E-16	positive
SENP7	SP140	0.255102842	4.22E-08	positive
SENP7	GPATCH8	0.255054857	9.78E-16	positive
SENP7	SMC1A	0.254661174	1.09E-15	positive
SENP7	TBX21	0.253739532	5.29E-06	positive
SENP7	DENND1C	0.253330832	4.29E-11	positive
SENP7	ZNF501	0.253264225	8.05E-05	positive
SENP7	SCN7A	0.252907401	2.02E-06	positive
SENP7	RAG1	0.252887225	0.000846003	positive
SENP7	CD3E	0.252334344	5.57E-09	positive
SENP7	ZNF738	0.2515052	3.73E-08	positive
SENP7	BANP	0.250440125	3.99E-08	positive
SENP7	H2AC19	0.249590051	6.52E-09	positive
SENP7	IRF4	0.249350315	1.53E-10	positive
SENP7	SCAF1	0.248221692	6.65E-15	positive
SENP7	ZC3H12D	0.248021848	8.70E-06	positive
SENP7	ANKRD44	0.247203103	7.59E-15	positive
SENP7	ZAP70	0.247139311	1.33E-14	positive
SENP7	BICRA	0.246824025	8.13E-12	positive
SENP7	VEGFD	0.245960668	0.000378189	positive
SENP7	KAT7	0.245856083	1.07E-14	positive
SENP7	HDGFL2	0.245320134	2.03E-06	positive
SENP7	SUPT7L	0.245148468	5.18E-07	positive
SENP7	CDKN1B	0.244394159	1.55E-14	positive
SENP7	ZNF740	0.244055631	4.78E-13	positive
SENP7	CD48	0.242678542	1.70E-12	positive
SENP7	TAF4	0.242303236	3.36E-14	positive
SENP7	CEP135	0.242264828	5.22E-14	positive
SENP7	CD8A	0.242057814	1.58E-11	positive
SENP7	ARHGAP15	0.241041023	3.23E-13	positive
SENP7	ZNF132	0.240972091	4.70E-09	positive
SENP7	MECP2	0.240750781	3.88E-14	positive
SENP7	FFAR4	0.240620509	0.000423011	positive
SENP7	TATDN2	0.24041196	4.01E-07	positive
SENP7	RASAL3	0.239443403	5.36E-14	positive
SENP7	TASOR	0.239418123	1.57E-09	positive
SENP7	RBPJ	0.239006246	1.87E-12	positive
SENP7	NR2C2	0.238997985	2.41E-09	positive
SENP7	SH2D2A	0.238364226	0.000615494	positive
SENP7	SRRT	0.238318646	8.66E-05	positive
SENP7	SEPTIN1	0.238172837	9.59E-14	positive
SENP7	ZNF121	0.238041336	2.98E-05	positive
SENP7	MAZ	0.237914457	1.11E-11	positive
SENP7	PDCD7	0.237544199	5.55E-07	positive
SENP7	TCEA2	0.237533091	8.37E-08	positive
SENP7	NFIA	0.23752976	0.000186038	positive
SENP7	SRCAP	0.236112426	1.22E-13	positive
SENP7	SPEN	0.235996861	1.25E-13	positive
SENP7	FGD2	0.235902773	2.30E-12	positive
SENP7	SMC5	0.235784476	1.66E-13	positive
SENP7	CPSF6	0.235711844	1.34E-13	positive
SENP7	RFX1	0.235611732	1.54E-13	positive
SENP7	SENP6	0.235365861	3.07E-12	positive
SENP7	SIN3A	0.235321092	1.47E-13	positive
SENP7	YEATS4	0.234971681	2.62E-13	positive
SENP7	TUT4	0.234903026	2.91E-13	positive
SENP7	ATM	0.234197768	1.94E-13	positive
SENP7	ZNF628	0.233222084	2.88E-06	positive
SENP7	CEP192	0.233107237	7.86E-13	positive
SENP7	RNF130	0.233105608	0.000978961	positive
SENP7	KAT8	0.233071008	3.01E-13	positive
SENP7	DEK	0.232860127	2.67E-13	positive
SENP7	ARHGAP25	0.232645303	2.81E-13	positive
SENP7	C3orf38	0.232580325	3.29E-13	positive
SENP7	MAX	0.231822168	2.23E-05	positive
SENP7	CARD8	0.231075184	1.66E-12	positive
SENP7	APOL3	0.230860058	7.12E-13	positive
SENP7	YY1	0.230637215	4.55E-13	positive
SENP7	GMEB1	0.230353915	1.21E-08	positive
SENP7	POLR2A	0.229341448	6.18E-13	positive
SENP7	BRD4	0.229328191	6.20E-13	positive
SENP7	ARID4A	0.229324878	1.34E-12	positive
SENP7	PCIF1	0.229241786	6.33E-13	positive
SENP7	SP1	0.229142503	6.48E-13	positive
SENP7	ZC3H13	0.228940845	6.79E-13	positive
SENP7	HMGN2	0.22893544	6.80E-13	positive
SENP7	PTPN7	0.228585026	1.61E-07	positive
SENP7	RING1	0.227182105	1.03E-12	positive
SENP7	ZNF148	0.227083809	1.05E-12	positive
SENP7	RBM10	0.226799388	1.12E-12	positive
SENP7	TCEANC2	0.226037523	9.23E-05	positive
SENP7	CREBBP	0.225425006	1.55E-12	positive
SENP7	FCHSD2	0.224723375	2.02E-12	positive
SENP7	RUNX3	0.224077797	1.11E-08	positive
SENP7	FAM204A	0.223994068	4.65E-06	positive
SENP7	LCK	0.223707507	7.59E-10	positive
SENP7	SCAF8	0.223693796	2.31E-12	positive
SENP7	TOX2	0.223448617	0.000215963	positive
SENP7	SMARCC2	0.223135885	3.98E-12	positive
SENP7	DCLRE1C	0.223089657	9.22E-05	positive
SENP7	CDKN2AIP	0.222909061	2.76E-12	positive
SENP7	PRR12	0.222858956	2.79E-12	positive
SENP7	HNRNPD	0.222460671	3.06E-12	positive
SENP7	ZBTB40	0.22239704	1.08E-10	positive
SENP7	LIME1	0.222121934	5.44E-09	positive
SENP7	POT1	0.220906809	2.89E-10	positive
SENP7	SCAF4	0.220751521	4.52E-12	positive
SENP7	KMT5B	0.220739807	8.35E-06	positive
SENP7	FNBP1	0.220393636	4.90E-12	positive
SENP7	MPEG1	0.220227355	2.22E-06	positive
SENP7	SIRT1	0.220195415	1.02E-11	positive
SENP7	HNRNPA3	0.220171183	5.15E-12	positive
SENP7	DMAP1	0.219850089	5.54E-12	positive
SENP7	SFPQ	0.219719987	5.71E-12	positive
SENP7	SLU7	0.21968356	7.22E-12	positive
SENP7	ENGASE	0.219491935	7.35E-12	positive
SENP7	DNAJC8	0.219028363	6.67E-12	positive
SENP7	N4BP2L2	0.219026199	6.55E-11	positive
SENP7	HNRNPM	0.21863143	7.29E-12	positive
SENP7	DSN1	0.218559235	1.25E-11	positive
SENP7	INPP4A	0.218545483	5.64E-07	positive
SENP7	WDFY4	0.21854231	1.35E-11	positive
SENP7	PCGF5	0.218357615	1.04E-10	positive
SENP7	CIC	0.217922164	8.55E-12	positive
SENP7	H2BC5	0.217571734	1.52E-08	positive
SENP7	ACAP1	0.217220938	5.77E-11	positive
SENP7	POU2F2	0.217112609	2.59E-07	positive
SENP7	PCNT	0.216777881	1.34E-11	positive
SENP7	TSHZ1	0.216559845	6.27E-05	positive
SENP7	CXXC5	0.216478469	5.77E-09	positive
SENP7	TRIM41	0.216445783	3.55E-09	positive
SENP7	ANGPT1	0.215867064	0.000247225	positive
SENP7	HMGB2	0.215468871	1.48E-11	positive
SENP7	RCOR3	0.215374278	2.03E-08	positive
SENP7	TRRAP	0.215241641	1.55E-11	positive
SENP7	H2BC17	0.215224443	0.000407478	positive
SENP7	SFSWAP	0.215209502	1.72E-11	positive
SENP7	MPND	0.214925294	9.07E-06	positive
SENP7	SETX	0.214829444	3.02E-06	positive
SENP7	NCBP3	0.214791383	1.71E-11	positive
SENP7	NIN	0.214393868	3.10E-11	positive
SENP7	ARID4B	0.214290611	2.81E-11	positive
SENP7	MSL2	0.213314887	7.27E-08	positive
SENP7	WIPF1	0.213100044	2.48E-11	positive
SENP7	SETD5	0.213040737	3.02E-05	positive
SENP7	KAT2B	0.212879309	1.45E-06	positive
SENP7	CDK3	0.212538187	6.68E-10	positive
SENP7	TAF5	0.212292738	3.93E-11	positive
SENP7	DOCK8	0.212178584	3.04E-11	positive
SENP7	IKZF2	0.212096155	1.71E-06	positive
SENP7	ARHGAP30	0.212038102	3.44E-11	positive
SENP7	BIVM-ERCC5	0.212020457	1.08E-07	positive
SENP7	ARGLU1	0.212006777	3.15E-11	positive
SENP7	HNRNPA2B1	0.2119156	3.22E-11	positive
SENP7	ZBTB1	0.211854015	1.16E-10	positive
SENP7	CRTC2	0.211391159	3.60E-11	positive
SENP7	ZKSCAN4	0.211162859	1.25E-05	positive
SENP7	SMARCA2	0.210569771	5.53E-10	positive
SENP7	H2AZ1	0.210221117	4.91E-10	positive
SENP7	ZNF705G	0.209985629	3.93E-07	positive
SENP7	ZNF705B	0.209985629	3.93E-07	positive
SENP7	RBM5	0.209941876	4.93E-11	positive
SENP7	POU3F3	0.209791132	0.000785504	positive
SENP7	ZNF581	0.209705906	1.01E-05	positive
SENP7	ADAMTS15	0.209698876	0.000789807	positive
SENP7	GIMAP8	0.209629264	5.27E-11	positive
SENP7	ZNF526	0.209513771	6.09E-08	positive
SENP7	CENPB	0.209304163	6.19E-11	positive
SENP7	SET	0.209146204	5.85E-11	positive
SENP7	GZMH	0.209113273	1.32E-08	positive
SENP7	BRD3	0.208969656	6.07E-11	positive
SENP7	SAMD1	0.208861626	7.80E-11	positive
SENP7	SFTPD	0.208441984	0.000982191	positive
SENP7	HNRNPA0	0.208405539	6.85E-11	positive
SENP7	PRKD2	0.208399752	6.86E-11	positive
SENP7	SMARCAL1	0.207710445	9.51E-11	positive
SENP7	TADA3	0.207599687	1.43E-10	positive
SENP7	CEP97	0.20757341	1.28E-10	positive
SENP7	CENPC	0.207368507	9.35E-11	positive
SENP7	CCDC82	0.207321069	1.84E-08	positive
SENP7	SETD1B	0.207206027	1.07E-09	positive
SENP7	UNK	0.206962083	9.31E-11	positive
SENP7	SMC3	0.206922457	9.39E-11	positive
SENP7	ZNF808	0.206392019	0.000533995	positive
SENP7	RAD21	0.206323072	1.07E-10	positive
SENP7	SPICE1	0.20626482	6.85E-10	positive
SENP7	ZNF446	0.206041227	8.00E-07	positive
SENP7	CLASRP	0.205562815	5.04E-10	positive
SENP7	THYN1	0.205451825	1.28E-10	positive
SENP7	SELENOH	0.205309463	1.32E-10	positive
SENP7	CEP250	0.205122416	1.79E-10	positive
SENP7	SPI1	0.204920916	2.52E-05	positive
SENP7	TLE5	0.204543783	1.13E-06	positive
SENP7	JADE2	0.204518706	3.27E-09	positive
SENP7	VEZF1	0.204400255	1.60E-10	positive
SENP7	ARID1A	0.204330941	1.62E-10	positive
SENP7	BRD9	0.204289297	3.15E-10	positive
SENP7	PKNOX1	0.203933651	1.39E-09	positive
SENP7	HMGN1	0.203526169	1.92E-10	positive
SENP7	TLE3	0.203518776	1.31E-07	positive
SENP7	MBIP	0.202884621	3.69E-09	positive
SENP7	ZEB2	0.202819834	5.72E-10	positive
SENP7	TERF2	0.202814031	2.22E-10	positive
SENP7	SMAP2	0.202439726	2.40E-10	positive
SENP7	CTDSPL2	0.202354329	2.44E-10	positive
SENP7	USF1	0.202341388	2.45E-10	positive
SENP7	PKN1	0.201874263	0.000415458	positive
SENP7	QRICH1	0.20166982	2.82E-10	positive
SENP7	METTL3	0.201543636	2.89E-10	positive
SENP7	ECSCR	0.201150798	2.53E-05	positive
SENP7	SMARCE1	0.201095544	3.17E-10	positive
SENP7	SLC9A9	0.200565315	3.90E-09	positive
SENP7	SLTM	0.200289116	3.74E-10	positive
SENP7	DOK2	0.200048822	6.91E-10	positive
